# Supplementary material for: Whole-Genome Sequencing Reveals Genetic Diversity and Structure of Taiwan Commercial Red-Feathered Country Chickens
Source: Animals (Basel). 2026 Jan 16;16(2):286. doi: 10.3390/ani16020286 (PMC12838120; doi:10.3390/ani16020286)
Supplement: Supplementary file 1 [file animals-16-00286-s001.zip]

Archive with 1 entries (1 files):
- animals-4032778-supplementary.pdf
